# Supplementary material for: Biosorption of Cr(VI) Using Cellulose Nanocrystals Isolated from the Waterless Pulping of Waste Cotton Cloths with Supercritical CO2: Isothermal, Kinetics, and Thermodynamics Studies
Source: Polymers (Basel). 2022 Feb 23;14(5):887. doi: 10.3390/polym14050887 (PMC8912417; doi:10.3390/polym14050887)
Supplement: Supplementary file 1 [file polymers-14-00887-s001.zip]

Archive with 1 entries (1 files):
- polymers-1596753-supplementary.pdf
